# Supplementary material for: Establishment of iPSC-Derived MSCs Expressing hsa-miR-4662a-5p for Enhanced Immune Modulation in Graft-Versus-Host Disease (GVHD)
Source: Int J Mol Sci. 2025 Jan 20;26(2):847. doi: 10.3390/ijms26020847 (PMC11766046; doi:10.3390/ijms26020847)
Supplement: Supplementary file 1 [file ijms-26-00847-s001.zip]

Archive with 1 entries (1 files):
- ijms-3423274-supplementary.pdf
